# Supplementary material for: Identification and validation of immune related core transcription factors GTF2I in NAFLD
Source: PeerJ. 2022 Jul 21;10:e13735. doi: 10.7717/peerj.13735 (PMC9308966; doi:10.7717/peerj.13735)
Supplement: Supplemental Information 1 — Including both HepG2 and human samples’ mRNA expression level. [file peerj-10-13735-s003.xlsx]

## Sheet: HepG2
GTF2I	BSA	FFA
Relative mRNA expression leve l	1.31053	2.34534
	0.842101	3.3219
	0.847666	2.6438

## Sheet: Human
GTF2I	NC	NAFLD
Relative mRNA expression leve l	1.22702	2.90496
	0.847486	2.75631
	1.28427	5.50977
CHD2	NC	NAFLD
Relative mRNA expression leve l	1.34869	3.93652
	1.56384	3.36879
	1.61045	3.5608
