# Supplementary material for: Identification and validation of immune related core transcription factors GTF2I in NAFLD
Source: PeerJ. 2022 Jul 21;10:e13735. doi: 10.7717/peerj.13735 (PMC9308966; doi:10.7717/peerj.13735)
Supplement: Supplemental Information 2 [file peerj-10-13735-s004.zip]

Archive with 11 entries (11 files):
- CHD2.tif
- GAPDH.png
- HepG2 CHD2 protein.tif
- HepG2 CHD2.tif
- HepG2 GAPDH 1.tif
- HepG2 GAPDH 2.tif
- HepG2 GTF2I protein.tif
- HepG2 GTF2I.tif
- Human GAPDH.tif
- Human GTF2I protein.tif
- Human GTF2I.tif
