# Supplementary material for: Identification and validation of immune related core transcription factors GTF2I in NAFLD
Source: PeerJ. 2022 Jul 21;10:e13735. doi: 10.7717/peerj.13735 (PMC9308966; doi:10.7717/peerj.13735)
Supplement: Supplemental Information 3 [file peerj-10-13735-s005.r]

setwd("J:\\桌面数据复制2019-10-18\\桌面\\师兄数据分析\\张玉师姐数据2020_12_13\\new") 


library(e1071)
library(parallel)
library(preprocessCore)
library(sva)
library(limma)
library(edgeR)
library(ggplot2)
library(survminer)
library(survival)
library(rms)
library(randomForest)
library(pROC)
library(glmnet)
library(pheatmap)
library(timeROC)
library(vioplot)
library(corrplot)
library(ConsensusClusterPlus)
library(forestplot)
library(survivalROC)
library(beeswarm)
library(edgeR)
library(chromVAR)
library(Biostrings)
library(BSgenome.Hsapiens.UCSC.hg38)
library(ChIPseeker)
library(TxDb.Hsapiens.UCSC.hg38.knownGene)
library(clusterProfiler)
library(org.Hs.eg.db)
library(ggplot2)
library(karyoploteR)
library(limma)
library(pheatmap)
library(GSVA)
library(limma)
library(GSEABase)
library(stringr)
library(GEOquery)
library(dplyr)
library(limma)
library(RColorBrewer)
library(clusterProfiler)
library(tibble)
library(ggplot2)
library(cowplot)
library(ggcorrplot)
library(xlsx)
library(tidyverse)
library(GEOquery)
library(plyr)
library(circlize)
library(TCGAbiolinks)
library(SummarizedExperiment)
library(dplyr)
library(tidyverse)
library(fgsea)
library(ggplot2)

################标准化
##' @author XuZhougeng
get_eff_len <- function(file=NULL, 
                        mode='gene',
                        feature = "exon",
                        gene_id = 'gene_id',
                        transcript_id = "transcript_id", ...){
  # check if file parameter is provided
  if ( is.null(file)){
    stop(" no file path or url provided")
  }
  
  file_split <- unlist(strsplit(file,'/'))
  file_name <- file.path(Sys.getenv('R_USER'),
                         file_split[length(file_split)])
  
  # check file is url or local path
  if (grepl(pattern = '(ftp|http|https)', file)){
    file_name <- file_name
    if ( ! file.exists(file_name)){
      print(paste0("file will save in ", file_name))
      download.file(url = file, 
                    destfile = ,file_name,
                    method = "internal")
    }
  } else{
    if ( ! file.exists(file)){
      stop("file is not exists")
    }
    file_name <- file
  }
  
  # get the file type from the file name
  # and build connection  with different read function
  file_type <- sub('.*?\\.(.*?)$','\\1',file_name)
  if (file_type == 'gtf'){
    gtf_in <- file(file_name, open='rt')
  } else if(file_type == 'gz'){
    file_name_tmp <- gsub(sprintf("[.]%s$",'gz'),"",file_name)
    if ( ! file.exists(file_name_tmp)) 
      R.utils::gunzip(file_name, remove = FALSE)
    gtf_in <- file(file_name_tmp, open='rt')
  } else{
    err_message <- paste0("unsupport file type: ", file_name)
    stop(err_message)
  }
  
  gtf_lines <- readLines(gtf_in, warn=FALSE)
  close(gtf_in)
  
  # save the effitve length of gene
  feature_pattern <- paste0("\\t",feature,"\\t")
  mt_rows <- sum(grepl(feature_pattern, gtf_lines))
  # check the feature
  if ( mt_rows <= 1){
    features <- do.call(rbind, strsplit(gtf_in, '\\t'))[,3]
    print("feature is unfoundable, the top 5 feature is:")
    print(as.data.frame(table(feature))[1:5,])
    stop(paste0("set your feature and run again"))
  }
  
  mt <- matrix(nrow = mt_rows, ncol= 2)
  factor_names <- vector(mode = "character",length = mt_rows)
  # save the gene id of the previous line 
  # iteration 
  line_num <- 1
  for (line in gtf_lines){
    if ( grepl(pattern = "^#", x = line)) next
    records <- unlist(strsplit(x = line, '\\t'))
    if ( grepl(feature, records[3]) ){
      gene_pattern <- paste0(".*?", gene_id, " \"(.*?)\";.*")
      gene_id_ <- sub(gene_pattern,"\\1",records[9])
      tx_pattern <- paste0(".*?", transcript_id, " \"(.*?)\";.*")
      tx_id_ <- sub(tx_pattern, "\\1",records[9])
      gene_start <- as.numeric(records[4])
      gene_end <- as.numeric(records[5])
      mt[line_num,] <- c(gene_start, gene_end)
      # using "___" instead of "_" as spliter to avoid 
      # problem that "_" is in gene id
      factor_names[line_num] <- paste0(gene_id_,"___",tx_id_)
      line_num <- line_num + 1
    }
  }
  
  if ( mode == 'gene'){
    # calculate the longest transcript
    by_gene <- as.factor(do.call(rbind, strsplit(factor_names,'___'))[,1])
    gene_length <- sapply(split(mt[,c(1,2)], by_gene), my.reduce)
  }else if(mode=='transcript'){
    # calculate all exons in a single gene
    by_transcript <- as.factor(factor_names)
    tx_length <- sapply(split(mt[,c(1,2)], by_transcript), my.reduce)
    by_gene <- as.factor(do.call(rbind, 
                                 strsplit(names(tx_length), '___'))[,1])
    gene_length <- sapply(split(tx_length, by_gene), max)
  }else{
    stop("unsupport mode")
  }
  
  return(gene_length)
}

my.reduce <- function(x){
  tx_num <- length(x) / 2
  total <- c()
  for (i in seq(1,tx_num)){
    total <- c(seq(x[i], x[i+tx_num]), total)
  }
  length(unique(total))
}

rt1=read.table("GSE126848.txt",sep="\t",header=T,check.names=F)
rt1 <- as.matrix(rt1)
rownames(rt1)=rt1[,1]
exp=rt1[,2:ncol(rt1)]

dimnames=list(rownames(exp),colnames(exp))
expMatrix=matrix(as.numeric(as.matrix(exp)),nrow=nrow(exp),dimnames=dimnames)

#expMatrix=2^(expMatrix)-1

#查看前三个基因的read count
expMatrix[1:3,]


eff_length2 <-read.csv("eff_length.csv", row.names = 1, header = T)
eff_length2$gene_id <- rownames(eff_length2)
rownames(eff_length2) <- do.call(rbind,strsplit(eff_length2$gene_id,'\\.'))[,1]

feature_ids <- rownames(expMatrix)

if (! all(feature_ids %in% rownames(eff_length2))){
  tbl <- table(feature_ids %in% rownames(eff_length2))
  msg1 <- sprintf("%i gene is shared, %i gene is specified", tbl[[2]],tbl[[1]])
  warning(msg1)
  
} 

if (! identical(feature_ids, rownames(eff_length2))){
  msg2 <- sprintf("Given GTF file only contain %i gene, but experssion matrix has %i gene", nrow(eff_length2), nrow(expMatrix))
  warning(msg2)
}

# trim the expression matrix and effetive gene length
expMatrix <- expMatrix[feature_ids %in% rownames(eff_length2),]
mm <- match(rownames(expMatrix), rownames(eff_length2))
eff_length2 <- eff_length2[mm, ]

if (identical(rownames(eff_length2), rownames(expMatrix))){
  print("GTF and expression matix now have the same gene and gene in same order")
}

x <- expMatrix / eff_length2$eff_length
expMatrix_tpm <- t( t(x) / colSums(x) ) * 1e6 

write.table(expMatrix_tpm, "GSE126848_tpm.txt", sep="\t", quote=F, row.names=T)

#################id转化
library(iTALK)
library(Seurat)
library(Matrix)
library(dplyr)

# iTALK 要求的矩阵: 行为细胞，列为基因

data1=read.table("GSE130970.txt",sep="\t",header=T,check.names=F,row.names = 1)

gene=rownames(data1)

library(biomaRt)
library(data.table)
library(org.Hs.eg.db)
library(clusterProfiler)

# transform id  
map_dt <- bitr(gene, fromType = "ENTREZID",toType = c( "SYMBOL"),OrgDb = org.Hs.eg.db)

data2 = data1[which(rownames(data1)%in%as.vector(map_dt[,1])),]

dt_merge <- cbind(map_dt,data2)

# write out
write.table(dt_merge, file = "GSE130970_tpm.txt", sep = "\t", col.names = T, row.names = T, quote = F)

###############
#??ȡGTEx?ļ?????????????
rt1=read.table("GSE126848_tpm.txt",sep="\t",header=T,check.names=F)
rt1=as.matrix(rt1)
rownames(rt1)=rt1[,1]
exp1=rt1[,2:ncol(rt1)]
dimnames1=list(rownames(exp1),colnames(exp1))
data1=matrix(as.numeric(as.matrix(exp1)),nrow=nrow(exp1),dimnames=dimnames1)
data1=avereps(data1)

#??ȡTCGA?ļ?????????????
rt2=read.table("GSE130970_tpm.txt",sep="\t",header=T,check.names=F)
rt2=as.matrix(rt2)
rownames(rt2)=rt2[,1]
exp2=rt2[,2:ncol(rt2)]
dimnames2=list(rownames(exp2),colnames(exp2))
data2=matrix(as.numeric(as.matrix(exp2)),nrow=nrow(exp2),dimnames=dimnames2)
data2=avereps(data2)

#?Ի???ȡ????
sameGene=intersect( row.names(data1),row.names(data2) )
data=cbind(data1[sameGene,],data2[sameGene,])

#???ݽ???
outTab=normalizeBetweenArrays(data)
outTab=rbind(geneNames=colnames(outTab),outTab)
write.table(outTab,file="Group_symbol_TPM.txt",sep="\t",quote=F,col.names=F)

######################差异分析
nonmetastasis = 26
metastasis = 109
logFoldChange=2.0
adjustP=0.05

library(limma)
rt=read.table("Group_symbol_TPM.txt",sep="\t",header=T,check.names=F)
rt=as.matrix(rt)
rownames(rt)=rt[,1]
exp=rt[,2:ncol(rt)]
dimnames=list(rownames(exp),colnames(exp))
rt=matrix(as.numeric(as.matrix(exp)),nrow=nrow(exp),dimnames=dimnames)
rt=avereps(rt)
rt=log2(rt+1)
rt= na.omit(rt)
#differential
type=c(rep("con",nonmetastasis),rep("treat",metastasis))
design <- model.matrix(~0+factor(type))
colnames(design) <- c("con","treat")
fit <- lmFit(rt,design)
cont.matrix<-makeContrasts(treat-con,levels=design)
fit2 <- contrasts.fit(fit, cont.matrix)
fit2 <- eBayes(fit2)

allDiff=topTable(fit2,adjust='fdr',number=200000)
allOut=rbind(id=colnames(allDiff),allDiff)
write.table(allOut,file="limmaTab.xls",sep="\t",quote=F,col.names=F)

#write table
diffSig <- allDiff[with(allDiff, (abs(logFC)>logFoldChange & adj.P.Val < adjustP )), ]
diffOut=rbind(id=colnames(diffSig),diffSig)
write.table(diffOut,file="diff.xls",sep="\t",quote=F,col.names=F)

#write expression level of diff gene
hmExp=rt[which(rownames(rt)%in%rownames(diffSig)),]
diffExp=rbind(id=colnames(hmExp),hmExp)
write.table(diffExp,file="diffExp.txt",sep="\t",quote=F,col.names=F)


colnames(allDiff)[5]= "FDR"
allDiff$FDR[allDiff$FDR<=0]=2.22329540628561e-322
#volcano
#plot_mode <- "classic" #经典版
plot_mode <- "advanced" #酷炫版

logFCcut <- 2 #log2-foldchange
pvalCut <- 0.05 #P.value
adjPcut <- 0.05 #adj.P.value

#for advanced mode
logFCcut2 <- 2.5
logFCcut3 <- 3
pvalCut2 <- 0.0001
pvalCut3 <- 0.00001

#置x，y軸的最大最小位置
xmin <- (range(allDiff$logFC)[1]- (range(allDiff$logFC)[1]+ 13))
xmax <- (range(allDiff$logFC)[1]+ (13-range(allDiff$logFC)[1]))
ymin <- 0
ymax <- 50

# 基因名的颜色，需大于等于pathway的数量，这里自定义了足够多的颜色
mycol <- c("darkgreen","chocolate4","blueviolet","#223D6C","#D20A13","#088247","#58CDD9","#7A142C","#5D90BA","#431A3D","#91612D","#6E568C","#E0367A","#D8D155","#64495D","#7CC767")

###########plot
if (plot_mode == "classic"){
  # 簡單的setting for color
  allDiff$color_transparent <- ifelse((allDiff$FDR < pvalCut & allDiff$logFC > logFCcut), "red", ifelse((allDiff$FDR < pvalCut & allDiff$logFC < -logFCcut), "blue","grey"))
  # 簡單的setting for size
  size <- ifelse((allDiff$FDR < pvalCut & abs(allDiff$logFC) > logFCcut), 4, 2)
  
} else if (plot_mode == "advanced") {
  # 複雜的的setting for color
  n1 <- length(allDiff[, 1])
  cols <- rep("grey", n1)
  names(cols)<- rownames(allDiff)
  
  #不同阈值的点的颜色
  cols[allDiff$FDR < pvalCut & allDiff$logFC >logFCcut]<- "#FB9A99"
  cols[allDiff$FDR < pvalCut2 & allDiff$logFC > logFCcut2]<- "#ED4F4F"
  cols[allDiff$FDR < pvalCut & allDiff$logFC < -logFCcut]<- "#B2DF8A"
  cols[allDiff$FDR < pvalCut2 & allDiff$logFC < -logFCcut2]<- "#329E3F"
  color_transparent <- adjustcolor(cols, alpha.f = 0.5)
  allDiff$color_transparent <- color_transparent
  
  # 複雜的的setting for size
  n1 <- length(allDiff[, 1])
  size <- rep(1, n1)
  
  #不同阈值的点的大小
  size[allDiff$FDR < pvalCut & allDiff$logFC > logFCcut]<- 2
  size[allDiff$FDR < pvalCut2 & allDiff$logFC > logFCcut2]<- 4
  size[allDiff$FDR < pvalCut3 & allDiff$logFC > logFCcut3]<- 6
  size[allDiff$FDR < pvalCut & allDiff$logFC < -logFCcut]<- 2
  size[allDiff$FDR < pvalCut2 & allDiff$logFC < -logFCcut2]<- 4
  size[allDiff$FDR < pvalCut3 & allDiff$logFC < -logFCcut3]<- 6
  
} else {
  stop("Unsupport mode")
}

# Construct the plot object
p1 <- ggplot(data=allDiff, aes(logFC, -log10(FDR))) +
  geom_point(alpha = 0.6, size = size, colour = allDiff$color_transparent) +
  
  labs(allDiff=bquote(~Log[2]~"(fold change)"), y=bquote(~-Log[10]~italic("P-value")), title="") + 
  ylim(c(ymin,ymax)) + 
  scale_x_continuous(
    breaks = c(-10, -5, -logFCcut, 0, logFCcut, 5, 10), #刻度线的位置
    labels = c(-10, -5, -logFCcut, 0, logFCcut, 5, 10),
    limits = c(-11, 11) #x轴范围，两侧对称才好看
  ) +
  #或用下面这行：
  xlim(c(xmin, xmax)) + 
  
  #画阈值分界线
  geom_vline(xintercept = c(-logFCcut, logFCcut), color="grey40", 
             linetype="longdash", lwd = 0.5) + #虚线的形状和粗细
  geom_hline(yintercept = -log10(pvalCut), color="grey40", 
             linetype="longdash", lwd = 0.5) +
  
  theme_bw(base_size = 12#, base_family = "Times" #修改字体
  ) +
  theme(panel.grid=element_blank())

if (plot_mode == "advanced") {
  p1 <- p1 + 
    geom_vline(xintercept = c(-logFCcut2, logFCcut2), color="grey40", 
               linetype="longdash", lwd = 0.5) +
    geom_hline(yintercept = -log10(pvalCut2), color="grey40", 
               linetype="longdash", lwd = 0.5)
}
pdf(file="vol.pdf",5,5)
p1
dev.off()

############
selectedGeneID <- read.table("gene_new.txt",sep="\t",header=T,check.names=F)
head(selectedGeneID)

# 提取感兴趣的基因的差异分析结果
allDiff$id <- row.names(allDiff)
selectgenes <- merge(selectedGeneID, allDiff, by = "id")
head(selectgenes)

#volcano
#plot_mode <- "classic" #经典版
plot_mode <- "advanced" #酷炫版

logFCcut <- 2 #log2-foldchange
pvalCut <- 0.05 #P.value
adjPcut <- 0.05 #adj.P.value

#for advanced mode
logFCcut2 <- 2.5
logFCcut3 <- 3
pvalCut2 <- 0.0001
pvalCut3 <- 0.00001

#置x，y軸的最大最小位置
xmin <- (range(allDiff$logFC)[1]- (range(allDiff$logFC)[1]+ 13))
xmax <- (range(allDiff$logFC)[1]+ (13-range(allDiff$logFC)[1]))
ymin <- 0
ymax <- 50

# 基因名的颜色，需大于等于pathway的数量，这里自定义了足够多的颜色
mycol <- c("darkgreen","chocolate4","blueviolet","#223D6C","#D20A13","#088247","#58CDD9","#7A142C","#5D90BA","#431A3D","#91612D","#6E568C","#E0367A","#D8D155","#64495D","#7CC767")

###########plot
if (plot_mode == "classic"){
  # 簡單的setting for color
  allDiff$color_transparent <- ifelse((allDiff$FDR < pvalCut & allDiff$logFC > logFCcut), "red", ifelse((allDiff$FDR < pvalCut & allDiff$logFC < -logFCcut), "blue","grey"))
  # 簡單的setting for size
  size <- ifelse((allDiff$FDR < pvalCut & abs(allDiff$logFC) > logFCcut), 4, 2)
  
} else if (plot_mode == "advanced") {
  # 複雜的的setting for color
  n1 <- length(allDiff[, 1])
  cols <- rep("grey", n1)
  names(cols)<- rownames(allDiff)
  
  #不同阈值的点的颜色
  cols[allDiff$FDR < pvalCut & allDiff$logFC >logFCcut]<- "#FB9A99"
  cols[allDiff$FDR < pvalCut2 & allDiff$logFC > logFCcut2]<- "#ED4F4F"
  cols[allDiff$FDR < pvalCut & allDiff$logFC < -logFCcut]<- "#B2DF8A"
  cols[allDiff$FDR < pvalCut2 & allDiff$logFC < -logFCcut2]<- "#329E3F"
  color_transparent <- adjustcolor(cols, alpha.f = 0.5)
  allDiff$color_transparent <- color_transparent
  
  # 複雜的的setting for size
  n1 <- length(allDiff[, 1])
  size <- rep(1, n1)
  
  #不同阈值的点的大小
  size[allDiff$FDR < pvalCut & allDiff$logFC > logFCcut]<- 2
  size[allDiff$FDR < pvalCut2 & allDiff$logFC > logFCcut2]<- 4
  size[allDiff$FDR < pvalCut3 & allDiff$logFC > logFCcut3]<- 6
  size[allDiff$FDR < pvalCut & allDiff$logFC < -logFCcut]<- 2
  size[allDiff$FDR < pvalCut2 & allDiff$logFC < -logFCcut2]<- 4
  size[allDiff$FDR < pvalCut3 & allDiff$logFC < -logFCcut3]<- 6
  
} else {
  stop("Unsupport mode")
}

# Construct the plot object
p1 <- ggplot(data=allDiff, aes(logFC, -log10(FDR))) +
  geom_point(alpha = 0.6, size = size, colour = allDiff$color_transparent) +
  
  labs(allDiff=bquote(~Log[2]~"(fold change)"), y=bquote(~-Log[10]~italic("P-value")), title="") + 
  ylim(c(ymin,ymax)) + 
  scale_x_continuous(
    breaks = c(-10, -5, -logFCcut, 0, logFCcut, 5, 10), #刻度线的位置
    labels = c(-10, -5, -logFCcut, 0, logFCcut, 5, 10),
    limits = c(-11, 11) #x轴范围，两侧对称才好看
  ) +
  #或用下面这行：
  xlim(c(xmin, xmax)) + 
  
  #画阈值分界线
  geom_vline(xintercept = c(-logFCcut, logFCcut), color="grey40", 
             linetype="longdash", lwd = 0.5) + #虚线的形状和粗细
  geom_hline(yintercept = -log10(pvalCut), color="grey40", 
             linetype="longdash", lwd = 0.5) +
  
  theme_bw(base_size = 12#, base_family = "Times" #修改字体
  ) +
  theme(panel.grid=element_blank())

if (plot_mode == "advanced") {
  p1 <- p1 + 
    geom_vline(xintercept = c(-logFCcut2, logFCcut2), color="grey40", 
               linetype="longdash", lwd = 0.5) +
    geom_hline(yintercept = -log10(pvalCut2), color="grey40", 
               linetype="longdash", lwd = 0.5)
}
# 突出显示候选基因
library(ggrepel)
p2 <- p1 + 
  # 在感兴趣的基因外面画个黑色圈
  geom_point(data = selectgenes, alpha = 1, size = 2, shape = 2, 
             stroke = 1, #圈粗细
             color = "black") +
  
  # 显示感兴趣的基因的基因名
  scale_color_manual(values = mycol) + 
  geom_text_repel(data = selectgenes, label=selectgenes$id,
                  show.legend = FALSE, #不显示图例
                  size = 2, box.padding = unit(0.35, "lines"), 
                  point.padding = unit(0.3, "lines")) +
  guides(color=guide_legend(title = NULL)) 

pdf(file="vol_selection.pdf", width = 5,height =5)
p2
dev.off()

#heatmap

#Type=c(rep("primarytumor",nonmetastasis),rep("new_tumor_event",metastasis))
#Type=read.table("clinical_initial.txt",sep="\t",header=T,check.names=F,row.names = 1)
#Type=c(rep("normal",nonmetastasis),rep("tumor",metastasis))
#Type=c(rep("non-extranodal_involvement",nonmetastasis),rep("extranodal_involvement",metastasis))
#Type=c(rep("low_mRNAsi",nonmetastasis),rep("high_mRNAsi",metastasis))
#Type=c(rep("non-metastasis",nonmetastasis),rep("metastasis",metastasis))
#Type=c(rep("normal whole blood",27),rep("spinal cord injury blood",25))
#Type=c(rep("Primary tumor",nonmetastasis),rep("Bone metastatic tumor",metastasis))
Type=read.table("clinical_original.txt",sep="\t",header=T,check.names=F,row.names = 1)
names(Type)=colnames(hmExp)

plotdata = t(hmExp)

# rainbow是R的一个函数，用于产生彩虹色

E = normalizeBetweenArrays(plotdata, method="quantile")
plotdata = E


Type=as.data.frame(Type)
pdf(file="heatmap_initial.pdf",height=6,width=10)
pheatmap(t(plotdata), 
         annotation=Type, 
         color = colorRampPalette(c("#377EB8", "white", "#E41A1C"))(50),
         cluster_cols =F,
         show_colnames = F,
         show_rownames = F,
         fontsize = 12,
         fontsize_row=3,
         fontsize_col=10)
dev.off()

#############
library(clusterProfiler)
library(msigdbr)
library(DOSE)
library(enrichplot)
library(ggplot2)
library(plyr)
library(dplyr)

gsym.fc = diffSig
gsym.fc[1:3,]

# cutoff
logFCcut <- 2 #log2-foldchange
adjPcut <- 0.05 #adj.P.value

# 筛选差异基因
geneup <- rownames(gsym.fc[gsym.fc$logFC > logFCcut & gsym.fc$adj.P.Val < adjPcut, ])
genedown <- rownames(gsym.fc[gsym.fc$logFC < -logFCcut & gsym.fc$adj.P.Val < adjPcut, ])
# 数量
length(geneup)

# 保存到文件，便于套用格式
write.table(geneup, "easy_input_up.txt", quote = F, row.names = F, col.names = F)
write.table(genedown, "easy_input_down.txt", quote = F, row.names = F, col.names = F)

#ORA富集分析
# 自定义函数
enrich_func <- function(x, gene, readable = FALSE) {
  en_result <- enricher(gene, TERM2GENE = x)
  if (readable & nrow(en_result) > 0) 
    en_result <- setReadable(en_result, 'org.Hs.eg.db', #物种
                             'ENTREZID')
  
  return(en_result)
}

## 数据处理函数
merge_result2 <- function(enrichResultList, output = "compareClusterResult") {
  if ( !is(enrichResultList, "list")) {
    stop("input should be a name list...")
  }
  if ( is.null(names(enrichResultList))) {
    stop("input should be a name list...")
  }
  x <- lapply(enrichResultList, as.data.frame)
  names(x) <- names(enrichResultList)
  y <- ldply(x, "rbind")   
  
  
  if (output == "compareClusterResult") {
    y <- plyr::rename(y, c(.id="Cluster"))
    y$Cluster = factor(y$Cluster, levels=names(enrichResultList))
    return(new("compareClusterResult",
               compareClusterResult = y))
  } 
  
  y <- plyr::rename(y, c(.id="Category"))
  if (output == "enrichResult") {
    return(new("enrichResult",
               result = y))        
  }
  
  if (output == "gseaResult") {
    return(new("gseaResult",
               result = y))        
  }   
}

keep_category <- function(em_ORA, n) {
  table_em <- as.numeric(table(em_ORA$Category))
  start <- rep(0, length(table_em) - 1)
  for(i in seq_len(length(table_em) - 1)) {
    start[i] <- sum(table_em[seq_len(i)])   
  }
  showCategorys <- sapply(table_em, function(x) min(n, x))
  start <- c(0, start) + 1
  end <- start + showCategorys - 1
  keep <- NULL
  for(i in seq_len(length(start))) {
    keep <- c(keep, c(start[i] : end[i]))
  } 
  return(keep)
}


enrich_filter <- function(em_result, showCategory) {
  keep <- keep_category(em_result, showCategory)
  em_result <- em_result[keep, ]
  if ("NES" %in% colnames(em_result))
    em_result$Count <- em_result$core_enrichment %>% 
    strsplit(split = "/")  %>%  
    vapply(length, FUN.VALUE = 1)
  return(em_result)
}

## 作图函数
em_plot <- function(em_1 = NULL, em_2 = NULL, showCategory = 2, fill = "p.adjust", hjust = 1) {
  
  fill <- match.arg(fill, c("Category", "p.adjust", "log10_p.adjust"))
  result1 <- enrich_filter(em_1, showCategory)     
  if (is.null(em_2)) { 
    result <- result1 
  } else {
    result2 <- enrich_filter(em_2, showCategory) 
    result2$Count <- -result2$Count          
    result <- rbind(result1, result2)
  }
  result$Category <- gsub("\n.*", "", result$Category)     
  result$log10_p.adjust <- log10(result$p.adjust)
  
  data_plot <- result[, c("ID", "Category", "p.adjust", "log10_p.adjust", "Count")]
  data_plot2 <- data_plot
  data_plot2$ID <- factor(data_plot2$ID, levels = unique(data_plot2$ID))
  data_plot2 <- plyr::rename(data_plot2, c("Count" = "gene_number"))
  h_just <- ifelse(data_plot2$gene_number < 0, -hjust, hjust)
  ggplot(data_plot2, aes_string(x = "gene_number", y = "ID", fill = fill)) + 
    geom_col() +       
    geom_text(aes_(x =~ gene_number + h_just, label =~ abs(gene_number)), 
              color="black") + 
    scale_x_continuous(label = abs,
                       expand = expansion(mult = c(.01, .01))) + #两侧留空
    theme_classic() + 
    ylab("") + 
    theme(axis.title.x = element_text(size = 15)) +     
    facet_grid(Category ~ ., scales="free", space="free") 
}

# 以人为例
gmt <- msigdbr(species = "Homo sapiens") 
gmt2 <- gmt%>%
  dplyr::select(gs_name, entrez_gene)
gmts <- split(gmt2, gmt$gs_cat)

# 先以上调表达的基因为例
# 加载基因名
geneup <- read.table("easy_input_up.txt")$V1

# 把gene symbol转换为ENTREZ ID
# 此处物种是人，其他物种的ID转换方法，请参考FigureYa52GOplot
geneup.id <- bitr(geneup, fromType = "SYMBOL", toType = "ENTREZID", OrgDb = "org.Hs.eg.db")

# 富集分析
em_ORAup <- setNames(lapply(gmts, enrich_func, geneup.id$ENTREZID, readable = TRUE), names(gmts)) %>%
  merge_result2(output = "enrichResult")

# 输出到文件
write.csv(em_ORAup@result, "output_ORA_up.csv", quote = F) 


#下调表达的基因也是一样的操作
genedown <- read.table("easy_input_down.txt")$V1
genedown.id <- bitr(genedown, fromType = "SYMBOL", toType = "ENTREZID", OrgDb = "org.Hs.eg.db")

em_ORAdown <- setNames(lapply(gmts, enrich_func, genedown.id$ENTREZID, readable = TRUE), names(gmts)) %>%
  merge_result2(output = "enrichResult")

# 上调表达基因的富集结果
pdf(file="ORA_up_DEG.pdf",width = 10,height = 8)
em_plot(em_ORAup, showCategory = 3, fill = "Category", hjust = 10) + scale_fill_brewer(palette="Set1")
dev.off()

# 下调表达基因的富集结果
pdf(file="ORA_down_DEG.pdf",width = 10,height = 8)
em_plot(em_ORAdown, showCategory = 3, fill = "Category", hjust = 5) + scale_fill_brewer(palette="Set1")
dev.off()

# 上调的画在右侧，下调的画在左侧
pdf(file="ORA_ALL_DEG.pdf",width = 10,height = 8)
em_plot(em_ORAup, em_ORAdown, showCategory = 3, fill = "Category", hjust = 12) + scale_fill_brewer(palette="Set1")
dev.off()

# 每种注释筛选2个term
keep1 <- keep_category(em_ORAup, 2)
keep2 <- keep_category(em_ORAdown, 2)
em_ora1 <- em_ORAup[keep1, ]
em_ora2 <- em_ORAdown[keep2, ]

# 上调画右边，下调画左边
em_ora2$Count <- -em_ora2$Count 
em_ora <- new("enrichResult",
              result = rbind(em_ora1, em_ora2))

# 画barplot
#barplot(em_ora, showCategory = nrow(em_ora)) + 
#    scale_x_continuous(label = abs) + 
#    facet_grid(Category ~ ., scales="free",space="free")

# 画dotplot
pdf(file="ORA_ALL_DEG_doplot.pdf",width = 12,height = 8)
dotplot(em_ora, showCategory = nrow(em_ora)) + 
  scale_x_continuous(label = abs) + 
  facet_grid(Category ~ ., scales="free",space="free")
dev.off()

##################
library(chromVAR)
library(Biostrings)
library(BSgenome.Hsapiens.UCSC.hg38)
library(ChIPseeker)
library(TxDb.Hsapiens.UCSC.hg38.knownGene)
library(clusterProfiler)
library(org.Hs.eg.db)
library(ggplot2)
library(enrichplot)
library(karyoploteR)
library(limma)
library(GOplot)
library(ggnewscale)

genes=as.vector(rownames(diffSig))
entrezIDs <- mget(genes, org.Hs.egSYMBOL2EG, ifnotfound=NA) 
entrezIDs <- as.character(entrezIDs)
out=cbind(rownames(diffSig),diffSig[,1],entrezID=entrezIDs)
colnames(out)[1]="gene"
colnames(out)[2]="logFC"
write.table(out,file="id_DEG.txt",sep="\t",quote=F,row.names=F)   

rt=read.table("id_DEG.txt",sep="\t",header=T,check.names=F)
rt=rt[is.na(rt[,"entrezID"])==F,]

gene=as.vector(rt$entrezID)


#BiocManager::install("org.Rn.eg.db")
rt=read.table("id_DEG.txt",sep="\t",header=T,check.names=F)  
rt=rt[is.na(rt[,"entrezID"])==F,]                                 #ȥ??????idΪNA?Ļ???
gene=rt$entrezID
geneFC=rt$logFC
names(geneFC)=gene

pvalueFilter=0.05                #pֵ????????
qvalueFilter=1                   #????????pֵ????????

colorSel="qvalue"
if(qvalueFilter>0.05){
  colorSel="pvalue"
}

for(i in c("BP","CC","MF")){
  #GO????????
  kk=enrichGO(gene = gene,OrgDb = org.Hs.eg.db, pvalueCutoff =1, qvalueCutoff = 1, ont=i, readable =T)
  GO=as.data.frame(kk)
  GO=GO[(GO$pvalue<pvalueFilter & GO$qvalue<qvalueFilter),]
  write.table(GO,file=paste0(i,".txt"),sep="\t",quote=F,row.names = F)                 #???渻??????
  showNum=30
  if(nrow(GO)<30){
    showNum=nrow(GO)
  }
  if(nrow(GO)!=0){
    #??״ͼ
    pdf(file=paste0(i,".barplot.pdf"),width = 11,height = 7)
    bar=barplot(kk, drop = TRUE, showCategory =showNum,color = colorSel)
    print(bar)
    dev.off()
    
    #????ͼ
    pdf(file=paste0(i,".bubble.pdf"),width = 11,height = 7)
    bub=dotplot(kk,showCategory = showNum, orderBy = "GeneRatio", color = colorSel)
    print(bub)
    dev.off()
    
    #Ȧͼ
    pdf(file=paste0(i,".circos.pdf"),width = 8,height = 5.5)
    cnet=cnetplot(kk, foldChange=geneFC, circular = TRUE, colorEdge = TRUE)
    print(cnet)
    dev.off()
  }
}

##############GOplot
library(clusterProfiler)
library(org.Hs.eg.db)
library(enrichplot)
library(ggplot2)
library(GOplot)

pFilter=0.05
adjPfilter=1

#GO????????
GO=enrichGO(gene = gene,
            OrgDb = org.Hs.eg.db, 
            pvalueCutoff =1, 
            qvalueCutoff = 1,
            ont="all",
            readable =T)
GO=as.data.frame(GO)
GO=GO[(GO$pvalue<pFilter & GO$p.adjust<adjPfilter),]
write.table(GO,file="GO.txt",sep="\t",quote=F,row.names = F)       #???渻??????

#??ȡGO??Ϣ
go=data.frame(Category = GO$ONTOLOGY,ID = GO$ID,Term = GO$Description, Genes = gsub("/", ", ", GO$geneID), adj_pval = GO$p.adjust)
#??ȡ??????logFC
genelist <- data.frame(ID = rt$gene, logFC = rt$logFC)
row.names(genelist)=genelist[,1]

circ <- circle_dat(go, genelist)
termNum = 8                                     #?޶?term??Ŀ
termNum=ifelse(nrow(go)<termNum,nrow(go),termNum)
geneNum = nrow(genelist)                        #?޶???????Ŀ

pdf(file="GOCircle.pdf",width = 12,height = 8)
GOCircle(circ,rad1=2.5,rad2=3.5,label.size=5,nsub=termNum)
dev.off()

dim(genelist)

chord <- chord_dat(circ, genelist[1:geneNum,], go$Term[1:5])
pdf(file="GOChord.pdf",width = 11,height = 10.6)
GOChord(chord, 
        space = 0.001,           #????֮???ļ???
        gene.order = 'logFC',    #????logFCֵ?Ի???????
        gene.space = 0.25,       #????????ԲȦ?????Ծ???
        gene.size = 5,           #????????????С 
        border.size = 0.1,       #??????ϸ
        process.label = 6)       #term??????С
dev.off()


#KEGG
pvalueFilter=0.05                #pֵ????????
qvalueFilter=1                   #????????pֵ????????

rt=read.table("id_DEG.txt",sep="\t",header=T,check.names=F)  
rt=rt[is.na(rt[,"entrezID"])==F,]                                  #ȥ??????idΪNA?Ļ???
gene=rt$entrezID
geneFC=rt$logFC
names(geneFC)=gene

colorSel="qvalue"
if(qvalueFilter>0.05){
  colorSel="pvalue"
}

library(clusterProfiler)
library(org.Hs.eg.db)
library(enrichplot)
library(ggplot2)
library(GOplot)


#kegg????????
kk <- enrichKEGG(gene = gene, organism = "hsa", pvalueCutoff =1, qvalueCutoff =1)   #????????
KEGG=as.data.frame(kk)
KEGG$geneID=as.character(sapply(KEGG$geneID,function(x)paste(rt$symbol[match(strsplit(x,"/")[[1]],as.character(rt$entrezID))],collapse="/")))
KEGG=KEGG[(KEGG$pvalue<pvalueFilter & KEGG$qvalue<qvalueFilter),]
write.table(KEGG,file="KEGG.txt",sep="\t",quote=F,row.names = F)                          #???渻??????

showNum=30
if(nrow(KEGG)<30){
  showNum=nrow(KEGG)
}

#??״ͼ
pdf(file="KEGG_barplot.pdf",width = 10,height = 7)
barplot(kk, drop = TRUE, showCategory = showNum, color = colorSel)
dev.off()

#????ͼ
pdf(file="KEGG_bubble.pdf",width = 10,height = 7)
dotplot(kk, showCategory = showNum, orderBy = "GeneRatio",color = colorSel)
dev.off()

#Ȧͼ
pdf(file="KEGG_circos.pdf",width = 8,height = 5.5)
kkx=setReadable(kk, 'org.Hs.eg.db', 'ENTREZID')
cnetplot(kkx, foldChange=geneFC, circular = TRUE, colorEdge = TRUE)
dev.off()

################
#????????
pFilter=0.05
adjPfilter=1

rt=read.table("id_DEG.txt",sep="\t",header=T,check.names=F)  
rt=rt[is.na(rt[,"entrezID"])==F,]                                   #ȥ??????idΪNA?Ļ???
gene=rt$entrezID

#KEGG????????
kk=enrichKEGG(gene = gene, organism = "hsa", pvalueCutoff =1, qvalueCutoff =1)
KEGG=as.data.frame(kk)
KEGG=KEGG[(KEGG$pvalue<pFilter & KEGG$p.adjust<adjPfilter),]
KEGG$geneID=as.character(sapply(KEGG$geneID,function(x)paste(rt$gene[match(strsplit(x,"/")[[1]],as.character(rt$entrezID))],collapse="/")))
write.table(KEGG,file="KEGG.txt",sep="\t",quote=F,row.names = F)       #???渻??????

#??ȡKEGG??Ϣ
kegg=data.frame(Category = "ALL",ID = KEGG$ID,Term = KEGG$Description, Genes = gsub("/", ", ", KEGG$geneID), adj_pval = KEGG$p.adjust)
#??ȡ??????logFC
genelist <- data.frame(ID = rt$gene, logFC = rt$logFC)
row.names(genelist)=genelist[,1]

circ <- circle_dat(kegg, genelist)
termNum = 8                                              #?޶?term??Ŀ
termNum=ifelse(nrow(kegg)<termNum,nrow(kegg),termNum)
geneNum = nrow(genelist)                                 #?޶???????Ŀ

pdf(file="KEGGCircle.pdf",width = 12,height = 8)
GOCircle(circ,rad1=2.5,rad2=3.5,label.size=5,nsub=termNum)
dev.off()

chord <- chord_dat(circ, genelist[1:geneNum,], kegg$Term[1:termNum])
pdf(file="KEGGChord.pdf",width = 11,height = 10.6)
GOChord(chord, 
        space = 0.001,           #????֮???ļ???
        gene.order = 'avg_logFC',    #????logFCֵ?Ի???????
        gene.space = 0.25,       #????????ԲȦ?????Ծ???
        gene.size = 4,           #????????????С 
        border.size = 0.1,       #??????ϸ
        process.label = 7)       #term??????С
dev.off()

##########TF
rt=diffSig
diffExp=read.table("Group_symbol_TPM.txt",sep="\t",header=T,check.names=F)
diffExp <- as.matrix(diffExp)
rownames(diffExp)=diffExp[,1]
exp=diffExp[,2:ncol(diffExp)]

dimnames=list(rownames(exp),colnames(exp))
diffExp=matrix(as.numeric(as.matrix(exp)),nrow=nrow(exp),dimnames=dimnames)

gene=read.table("TF.txt",sep="\t",header=F)
immuneDiffAll=rt[intersect(gene[,1],rownames(rt)),]
immuneDiffGene=intersect(gene[,1],rownames(diffSig))
hmExp=diffExp[immuneDiffGene,]
immuneDiffResult=immuneDiffAll[immuneDiffGene,]

immuneDiffResult=rbind(ID=colnames(immuneDiffResult),immuneDiffResult)
write.table(immuneDiffResult,file="Key_Diff.xls",sep="\t",col.names=F,quote=F)

immuneGeneExp=rbind(ID=colnames(hmExp),hmExp)
write.table(immuneGeneExp,file="Key_GeneExp.txt",sep="\t",quote=F,col.names=F)


#volcano
allDiff= immuneDiffAll
colnames(allDiff)[5]="FDR"
allDiff$FDR[allDiff$FDR<=0]=2.22329540628561e-322
#volcano
#plot_mode <- "classic" #经典版
plot_mode <- "advanced" #酷炫版

logFCcut <- 2 #log2-foldchange
pvalCut <- 0.05 #P.value
adjPcut <- 0.05 #adj.P.value

#for advanced mode
logFCcut2 <- 2.5
logFCcut3 <- 3
pvalCut2 <- 0.0001
pvalCut3 <- 0.00001

#置x，y軸的最大最小位置
xmin <- (range(allDiff$logFC)[1]- (range(allDiff$logFC)[1]+ 13))
xmax <- (range(allDiff$logFC)[1]+ (13-range(allDiff$logFC)[1]))
ymin <- 0
ymax <- 50

# 基因名的颜色，需大于等于pathway的数量，这里自定义了足够多的颜色
mycol <- c("darkgreen","chocolate4","blueviolet","#223D6C","#D20A13","#088247","#58CDD9","#7A142C","#5D90BA","#431A3D","#91612D","#6E568C","#E0367A","#D8D155","#64495D","#7CC767")

###########plot
if (plot_mode == "classic"){
  # 簡單的setting for color
  allDiff$color_transparent <- ifelse((allDiff$FDR < pvalCut & allDiff$logFC > logFCcut), "red", ifelse((allDiff$FDR < pvalCut & allDiff$logFC < -logFCcut), "blue","grey"))
  # 簡單的setting for size
  size <- ifelse((allDiff$FDR < pvalCut & abs(allDiff$logFC) > logFCcut), 4, 2)
  
} else if (plot_mode == "advanced") {
  # 複雜的的setting for color
  n1 <- length(allDiff[, 1])
  cols <- rep("grey", n1)
  names(cols)<- rownames(allDiff)
  
  #不同阈值的点的颜色
  cols[allDiff$FDR < pvalCut & allDiff$logFC >logFCcut]<- "#FB9A99"
  cols[allDiff$FDR < pvalCut2 & allDiff$logFC > logFCcut2]<- "#ED4F4F"
  cols[allDiff$FDR < pvalCut & allDiff$logFC < -logFCcut]<- "#B2DF8A"
  cols[allDiff$FDR < pvalCut2 & allDiff$logFC < -logFCcut2]<- "#329E3F"
  color_transparent <- adjustcolor(cols, alpha.f = 0.5)
  allDiff$color_transparent <- color_transparent
  
  # 複雜的的setting for size
  n1 <- length(allDiff[, 1])
  size <- rep(1, n1)
  
  #不同阈值的点的大小
  size[allDiff$FDR < pvalCut & allDiff$logFC > logFCcut]<- 2
  size[allDiff$FDR < pvalCut2 & allDiff$logFC > logFCcut2]<- 4
  size[allDiff$FDR < pvalCut3 & allDiff$logFC > logFCcut3]<- 6
  size[allDiff$FDR < pvalCut & allDiff$logFC < -logFCcut]<- 2
  size[allDiff$FDR < pvalCut2 & allDiff$logFC < -logFCcut2]<- 4
  size[allDiff$FDR < pvalCut3 & allDiff$logFC < -logFCcut3]<- 6
  
} else {
  stop("Unsupport mode")
}

# Construct the plot object
p1 <- ggplot(data=allDiff, aes(logFC, -log10(FDR))) +
  geom_point(alpha = 0.6, size = size, colour = allDiff$color_transparent) +
  
  labs(allDiff=bquote(~Log[2]~"(fold change)"), y=bquote(~-Log[10]~italic("P-value")), title="") + 
  ylim(c(ymin,ymax)) + 
  scale_x_continuous(
    breaks = c(-10, -5, -logFCcut, 0, logFCcut, 5, 10), #刻度线的位置
    labels = c(-10, -5, -logFCcut, 0, logFCcut, 5, 10),
    limits = c(-11, 11) #x轴范围，两侧对称才好看
  ) +
  #或用下面这行：
  xlim(c(xmin, xmax)) + 
  
  #画阈值分界线
  geom_vline(xintercept = c(-logFCcut, logFCcut), color="grey40", 
             linetype="longdash", lwd = 0.5) + #虚线的形状和粗细
  geom_hline(yintercept = -log10(pvalCut), color="grey40", 
             linetype="longdash", lwd = 0.5) +
  
  theme_bw(base_size = 12#, base_family = "Times" #修改字体
  ) +
  theme(panel.grid=element_blank())

if (plot_mode == "advanced") {
  p1 <- p1 + 
    geom_vline(xintercept = c(-logFCcut2, logFCcut2), color="grey40", 
               linetype="longdash", lwd = 0.5) +
    geom_hline(yintercept = -log10(pvalCut2), color="grey40", 
               linetype="longdash", lwd = 0.5)
}
pdf(file="vol_TF.pdf",5,5)
p1
dev.off()

#####heatmap
#Type=c(rep("Primary tumor",nonmetastasis),rep("Metastatic tumor",metastasis))
#Type=c(rep("Primary tumor",nonmetastasis),rep("Bone metastatic tumor",metastasis))
#Type=c(rep("Primary tumor",nonmetastasis),rep("Metastatic tumor",metastasis))
names(Type)=colnames(hmExp)
hmExp=log2(hmExp+0.001)

plotdata = t(hmExp)

# rainbow是R的一个函数，用于产生彩虹色

E = normalizeBetweenArrays(plotdata, method="quantile")
plotdata = E


pdf(file="heatmap_keygene.pdf",height=4,width=10)
pheatmap(t(plotdata), 
         annotation_col =Type, 
         border_color = NA,
         use_raster= F,
         color =colorRampPalette(c("#20B2AA", "white", "#C71585"))(50),
         cluster_cols =F,
         show_colnames = F,
         show_rownames = T,
         fontsize = 12,
         fontsize_row=12,
         fontsize_col=10)
dev.off()

#################
##########DEG_keygene

rt=diffSig
diffExp=read.table("Group_symbol_TPM.txt",sep="\t",header=T,check.names=F)
diffExp <- as.matrix(diffExp)
rownames(diffExp)=diffExp[,1]
exp=diffExp[,2:ncol(diffExp)]

dimnames=list(rownames(exp),colnames(exp))
diffExp=matrix(as.numeric(as.matrix(exp)),nrow=nrow(exp),dimnames=dimnames)

gene=read.table("DEG.txt",sep="\t",header=F)
immuneDiffAll=rt[intersect(gene[,1],rownames(rt)),]
immuneDiffGene=intersect(gene[,1],rownames(diffSig))
hmExp=diffExp[immuneDiffGene,]
immuneDiffResult=immuneDiffAll[immuneDiffGene,]

immuneDiffResult=rbind(ID=colnames(immuneDiffResult),immuneDiffResult)
write.table(immuneDiffResult,file="Key_Diff_DEG.xls",sep="\t",col.names=F,quote=F)

immuneGeneExp=rbind(ID=colnames(hmExp),hmExp)
write.table(immuneGeneExp,file="Key_GeneExp_DEG.txt",sep="\t",quote=F,col.names=F)

##########
#########ssGSEA
inputFile="Group_symbol_TPM.txt"                                         #输入文件
gmtFile="J:\\桌面数据复制2019-10-18\\桌面\\ssGSEA\\矩阵处理\\immune.gmt"                                           #GMT文件

#引用包
library(GSVA)
library(limma)
library(GSEABase)

#读取输入文件，并对输入文件处理
rt=read.table(inputFile,sep="\t",header=T,check.names=F)
rt=as.matrix(rt)
rownames(rt)=rt[,1]
exp=rt[,2:ncol(rt)]
dimnames=list(rownames(exp),colnames(exp))
mat=matrix(as.numeric(as.matrix(exp)),nrow=nrow(exp),dimnames=dimnames)
mat=avereps(mat)
mat=mat[rowMeans(mat)>0,]
geneSet=getGmt(gmtFile, 
               geneIdType=SymbolIdentifier())

#ssgsea分析
ssgseaScore=gsva(mat, geneSet, method='ssgsea', kcdf='Gaussian', abs.ranking=TRUE)
#定义ssGSEA score矫正函数
normalize=function(x){
  return((x-min(x))/(max(x)-min(x)))}
#对ssGSEA score进行矫正
ssgseaOut=normalize(ssgseaScore)
ssgseaOut=rbind(id=colnames(ssgseaOut),ssgseaOut)
write.table(ssgseaOut,file="ssgseaOut.txt",sep="\t",quote=F,col.names=F)

rt=read.table("ssgseaOut.txt",sep="\t",header=T,check.names=F,row.names = 1)

library(pheatmap)
#Type=c(rep("Normal_PBMC",nonmetastasis),rep("DLBC",metastasis))
#Type=c(rep("normal whole blood",nonmetastasis),rep("Septic shock blood",metastasis))
#Type=c(rep("non-metastasis",nonmetastasis),rep("metastasis",metastasis))
#Type=c(rep("primarytumor",nonmetastasis),rep("new_tumor_event",metastasis))


plotdata = t(rt)

# rainbow是R的一个函数，用于产生彩虹色

E = normalizeBetweenArrays(plotdata, method="quantile")
plotdata = E

pdf(file="heatmap_ssgsea.pdf", width = 10,height =6)
pheatmap(t(plotdata),
         annotation_col =Type, 
         border_color = NA,
         use_raster= F,
         color = colorRampPalette(c("#20B2AA", "white", "#C71585"))(50),
         cluster_cols =F,
         fontsize = 8,
         show_colnames = F,
         fontsize_row=8,
         fontsize_col=4)
dev.off()


##########GSVA
load("J:\\新课程\\小丫画图\\GSVA\\hallmark.gs.RData")
library(GSVA)
library(limma)
library(GSEABase)

rt=read.table("Group_symbol_TPM.txt",sep="\t",header=T,check.names=F)
rt <- as.matrix(rt)
rownames(rt)=rt[,1]
exp=rt[,2:ncol(rt)]

dimnames=list(rownames(exp),colnames(exp))
gsym.expr=matrix(as.numeric(as.matrix(exp)),nrow=nrow(exp),dimnames=dimnames)

head(gsym.expr)
gsva_es <- gsva(as.matrix(gsym.expr), gs)
write.csv(gsva_es, "gsva_out.csv", quote = F)
# differential analysis
logFCcutoff=0.0001
adjPvalueCutoff=0.05

group_list <- data.frame(sample = colnames(gsva_es), group = c(rep("Nonmetastasis", nonmetastasis), rep("Metastasis", metastasis)))
head(group_list)

# 设置对比
design <- model.matrix(~ 0 + factor(group_list$group))
colnames(design) <- levels(factor(group_list$group))
rownames(design) <- colnames(gsva_es)

# 构建差异比较矩阵
contrast.matrix <- makeContrasts(Nonmetastasis, levels = design)

# 差异分析，b vs. a
fit <- lmFit(gsva_es, design)
fit2 <- contrasts.fit(fit, contrast.matrix)
fit2 <- eBayes(fit2)
x <- topTable(fit2, coef = 1, n = Inf, adjust.method = "BH", sort.by = "P")
head(x)

#把通路的limma分析结果保存到文件
write.csv(x, "gsva_limma.csv", quote = F)

#输出t值，用做FigureYa39bar的输入数据
pathway <- str_replace(row.names(x), "HALLMARK_", "")
df <- data.frame(ID = pathway, score = -x$t)
write.csv(df, "easy_input2_for39bar.csv", quote = F, row.names = F)

df <- read.csv("easy_input2_for39bar.csv")
head(df)

#按照score的值分组
cutoff <- 3
df$group <- cut(df$score, breaks = c(-Inf, -cutoff, cutoff, Inf),labels = c(1,2,3))

#按照score排序
sortdf <- df[order(df$score),]
sortdf$ID <- factor(sortdf$ID, levels = sortdf$ID)
head(sortdf)

pdf("gsva.pdf", width = 9, height = 12)
ggplot(sortdf, aes(ID, score, fill = group)) + geom_bar(stat = 'identity') + 
  coord_flip() + 
  scale_fill_manual(values = c('#20B2AA', 'snow3', '#C71585'), guide = FALSE) + 
  
  #画2条虚线
  geom_hline(yintercept = c(-cutoff,cutoff), 
             color="white",
             linetype = 2, #画虚线
             size = 0.3) + #线的粗细
  
  #写label
  geom_text(data = subset(df, score > 0),
            aes(x=ID, y= -0.1, label= paste0(" ", ID), color = group),#bar跟坐标轴间留出间隙
            size = 3, #字的大小
            hjust = "outward" ) +  #字的对齐方式
  geom_text(data = subset(df, score < 0),
            aes(x=ID, y= 0.1, label=ID, color = group),
            size = 3, hjust = "inward") +  
  scale_colour_manual(values = c("black","snow3","black"), guide = FALSE) +
  
  xlab("") +ylab("t value of GSVA score")+
  theme_bw() + #去除背景色
  theme(panel.grid =element_blank()) + #去除网格线
  theme(panel.border = element_rect(size = 0.6)) + #边框粗细
  theme(axis.line.y = element_blank(), axis.ticks.y = element_blank(), axis.text.y = element_blank()) #去除y轴
dev.off()

######vol
#输出t值，用做FigureYa39bar的输入数据
pathway <- str_replace(row.names(x), "HALLMARK_", "")
rownames(x) <- pathway
allDiff=x
allDiff$logFC=-allDiff$logFC
plot_mode <- "advanced" #酷炫版
logFCcut <- 0.001 #log2-foldchange
pvalCut <- 0.05 #P.value
adjPcut <- 0.10 #adj.P.value
#for advanced mode
logFCcut2 <- 0.025
logFCcut3 <- 0.05
pvalCut2 <- 0.05
pvalCut3 <- 0.01
#置x，y軸的最大最小位置
xmin <- (range(allDiff$logFC)[1]- (range(allDiff$logFC)[1]+ 0.5))
xmax <- (range(allDiff$logFC)[1]+ (0.5-range(allDiff$logFC)[1]))
ymin <- 0
ymax <- 15
# 基因名的颜色，需大于等于pathway的数量，这里自定义了足够多的颜色
mycol <- c("darkgreen","chocolate4","blueviolet","#223D6C","#D20A13","#088247","#58CDD9","#7A142C","#5D90BA","#431A3D","#91612D","#6E568C","#E0367A","#D8D155","#64495D","#7CC767")
###########plot
if (plot_mode == "classic"){
  # 簡單的setting for color
  allDiff$color_transparent <- ifelse((allDiff$P.Value < pvalCut & allDiff$logFC > logFCcut), "red", ifelse((allDiff$P.Value < pvalCut & allDiff$logFC < -logFCcut), "blue","grey"))
  # 簡單的setting for size
  size <- ifelse((allDiff$P.Value < pvalCut & abs(allDiff$logFC) > logFCcut), 4, 2)
} else if (plot_mode == "advanced") {
  # 複雜的的setting for color
  n1 <- length(allDiff[, 1])
  cols <- rep("grey", n1)
  names(cols)<- rownames(allDiff)
  #不同阈值的点的颜色
  cols[allDiff$P.Value < pvalCut & allDiff$logFC >logFCcut]<- "#FEE8C8"
  cols[allDiff$P.Value < pvalCut2 & allDiff$logFC > logFCcut2]<- "#E34A33"
  cols[allDiff$P.Value < pvalCut & allDiff$logFC < -logFCcut]<- "#C6DBEF"
  cols[allDiff$P.Value < pvalCut2 & allDiff$logFC < -logFCcut2]<- "#6BAED6"
  color_transparent <- adjustcolor(cols, alpha.f = 0.5)
  allDiff$color_transparent <- color_transparent
  # 複雜的的setting for size
  n1 <- length(allDiff[, 1])
  size <- rep(1, n1)
  #不同阈值的点的大小
  size[allDiff$P.Value < pvalCut & allDiff$logFC > logFCcut]<- 2
  size[allDiff$P.Value < pvalCut2 & allDiff$logFC > logFCcut2]<- 4
  size[allDiff$P.Value < pvalCut3 & allDiff$logFC > logFCcut3]<- 6
  size[allDiff$P.Value < pvalCut & allDiff$logFC < -logFCcut]<- 2
  size[allDiff$P.Value < pvalCut2 & allDiff$logFC < -logFCcut2]<- 4
  size[allDiff$P.Value < pvalCut3 & allDiff$logFC < -logFCcut3]<- 6
} else {
  stop("Unsupport mode")
}
# Construct the plot object
p1 <- ggplot(data=allDiff, aes(logFC, -log10(P.Value))) +
  geom_point(alpha = 0.6, size = size, colour = allDiff$color_transparent) +
  labs(allDiff=bquote(~Log[2]~"(fold change)"), y=bquote(~-Log[10]~italic("P-value")), title="") +
  ylim(c(ymin,ymax)) +
  #scale_x_continuous(
  # breaks = c(-10, -5, -logFCcut, 0, logFCcut, 5, 10), #刻度线的位置
  #labels = c(-10, -5, -logFCcut, 0, logFCcut, 5, 10),
  #limits = c(-11, 11) #x轴范围，两侧对称才好看
  #) +
  #或用下面这行：
  xlim(c(xmin, xmax)) +
  #画阈值分界线
  geom_vline(xintercept = c(-logFCcut, logFCcut), color="grey40",
             linetype="longdash", lwd = 0.5) + #虚线的形状和粗细
  geom_hline(yintercept = -log10(pvalCut), color="grey40",
             linetype="longdash", lwd = 0.5) +
  theme_bw(base_size = 12#, base_family = "Times" #修改字体
  ) +
  theme(panel.grid=element_blank())
if (plot_mode == "advanced") {
  p1 <- p1 +
    geom_vline(xintercept = c(-logFCcut2, logFCcut2), color="grey40",
               linetype="longdash", lwd = 0.5) +
    geom_hline(yintercept = -log10(pvalCut2), color="grey40",
               linetype="longdash", lwd = 0.5)
}

pdf(file="vol_HM.pdf", width = 5,height =5)
p1
dev.off()

##########heatmap
diff <- topTable(fit2, coef = 1, n = Inf, adjust.method = "BH", sort.by = "P", p.value=adjPvalueCutoff)

diffName=row.names(diff)

write.table(diff,file="diff_HM.xls",sep="\t",quote=F,col.names=F)
hmExp=gsva_es[diffName,]
hmExp=rbind(id=colnames(hmExp),hmExp)
write.table(hmExp,file="heatmap_HM.txt",sep="\t",quote=F,col.names=F)

rt=gsva_es

plotdata = t(rt)

# rainbow是R的一个函数，用于产生彩虹色

E = normalizeBetweenArrays(plotdata, method="quantile")
plotdata = E

library(pheatmap)
#Type=c(rep("Primary tumor",nonmetastasis),rep("Metastatic tumor",metastasis))
#Type=c(rep("Normal_PBMC",nonmetastasis),rep("DLBC",metastasis))
#Type=c(rep("non-metastasis",nonmetastasis),rep("metastasis",metastasis))
#Type=c(rep("primarytumor",nonmetastasis),rep("new_tumor_event",metastasis))

pdf(file="heatmap_HM.pdf", width = 10,height =6)
pheatmap(t(plotdata),
         annotation_col =Type, 
         border_color = NA,
         use_raster= F,
         color = colorRampPalette(c("#20B2AA", "white", "#C71585"))(50),
         cluster_cols =F,
         fontsize = 8,
         show_colnames = F,
         fontsize_row=6,
         fontsize_col=4)
dev.off()
######colorRampPalette(c("green", "black", "red"))(50)
######bk <- c(seq(-9,-0.1,by=0.01),seq(0,9,by=0.01))
######c(colorRampPalette(colors = c("blue","white"))(length(bk)/2),colorRampPalette(colors = c("white","red"))(length(bk)/2)),


############cor
#########cor GSVA
corFilter=0.85
pvalueFilter=0.05       

uniSigExp = read.table("Key_GeneExp_DEG.txt", row.names=1 ,header=T,sep="\t",check.names=F)
TF= uniSigExp

immuneGene = gsva_es

sameSample=intersect(colnames(TF),colnames(immuneGene))
TF1=TF[,sameSample]
immuneGene1=immuneGene[,sameSample]


outTab=data.frame()
for(i in row.names(TF1)){
  if(sd(TF1[i,])>0){
    for(j in row.names(immuneGene1)){
      x=as.numeric(TF1[i,])
      y=as.numeric(immuneGene1[j,])
      corT=cor.test(x,y)
      cor=corT$estimate
      pvalue=corT$p.value
      if((cor>corFilter) & (pvalue<pvalueFilter)){
        outTab=rbind(outTab,cbind(TF=i,immuneGene=j,cor,pvalue,Regulation="postive"))
      }
      if((cor< -corFilter) & (pvalue<pvalueFilter)){
        outTab=rbind(outTab,cbind(TF=i,immuneGene=j,cor,pvalue,Regulation="negative"))
      }
    }
  }
}
write.table(file="corResult_GSVA.txt",outTab,sep="\t",quote=F,row.names=F) 

dim(outTab)


#########cor TF
corFilter=0.98
pvalueFilter=0.05       

uniSigExp = read.table("Key_GeneExp_DEG.txt", row.names=1 ,header=T,sep="\t",check.names=F)
TF= uniSigExp

immuneGene =read.table("Key_GeneExp.txt", row.names=1 ,header=T,sep="\t",check.names=F)  

sameSample=intersect(colnames(TF),colnames(immuneGene))
TF1=TF[,sameSample]
immuneGene1=immuneGene[,sameSample]


outTab=data.frame()
for(i in row.names(TF1)){
  if(sd(TF1[i,])>1){
    for(j in row.names(immuneGene1)){
      x=as.numeric(TF1[i,])
      y=as.numeric(immuneGene1[j,])
      corT=cor.test(x,y)
      cor=corT$estimate
      pvalue=corT$p.value
      if((cor>corFilter) & (pvalue<pvalueFilter)){
        outTab=rbind(outTab,cbind(TF=i,immuneGene=j,cor,pvalue,Regulation="postive"))
      }
      if((cor< -corFilter) & (pvalue<pvalueFilter)){
        outTab=rbind(outTab,cbind(TF=i,immuneGene=j,cor,pvalue,Regulation="negative"))
      }
    }
  }
}
write.table(file="corResult_eRNA_TF.txt",outTab,sep="\t",quote=F,row.names=F) 

dim(outTab)


########ssgasa
corFilter=0.92
pvalueFilter=0.05   

TIMER = read.table("ssgseaOut.txt", row.names=1 ,header=T,sep="\t",check.names=F)

immuneGene = read.table("Key_GeneExp_DEG.txt", row.names=1 ,header=T,sep="\t",check.names=F)

sameSample=intersect(colnames(TIMER),colnames(immuneGene))
TIMER=TIMER[,sameSample]
immuneGene1=immuneGene[,sameSample]


outTab=data.frame()
for(i in row.names(TIMER)){
  if(sd(TIMER[i,])>0){
    for(j in row.names(immuneGene1)){
      x=as.numeric(TIMER[i,])
      y=as.numeric(immuneGene1[j,])
      corT=cor.test(x,y)
      cor=corT$estimate
      pvalue=corT$p.value
      if((cor>corFilter) & (pvalue<pvalueFilter)){
        outTab=rbind(outTab,cbind(TF=i,immuneGene=j,cor,pvalue,Regulation="postive"))
      }
      if((cor< -corFilter) & (pvalue<pvalueFilter)){
        outTab=rbind(outTab,cbind(TF=i,immuneGene=j,cor,pvalue,Regulation="negative"))
      }
    }
  }
}
write.table(file="corResult_ssGSEA.txt",outTab,sep="\t",quote=F,row.names=F) 

dim(outTab)


##########
#######cor_all
cor1 = read.table("corResult_eRNA_TF.txt", header=T,sep="\t",check.names=F) 
cor2 = read.table("corResult_GSVA.txt", header=T,sep="\t",check.names=F) 

cor3 = read.table("corResult_ssGSEA.txt", header=T,sep="\t",check.names=F) 


lnc = intersect(as.vector(cor1[,1]),as.vector(cor2[,1]))

lnc = intersect(lnc,as.vector(cor3[,2]))


write.table(file="final_cor_sig.txt",lnc,sep="\t",quote=F,row.names = F) 

cor7=cor1[which(cor1[,1]%in%lnc),]
cor8=cor2[which(cor2[,1]%in%lnc),]

cor10=cor3[which(cor3[,2]%in%lnc),]


cor_all=rbind(cor7,cor8,cor10)
dim(cor7)
dim(cor8)
dim(cor10)


dim(cor_all)

write.table(file="cor_all.txt",cor_all,sep="\t",quote=F,row.names=F)


##########
listgene = read.table("finallistgene.txt", header=F) 
listpathway = read.table("finallistpathway.txt", header=F) 
listssgsea= read.table("finallistssgsea.txt", header=F) 

listgene= as.vector(listgene[,1])
listpathway= as.vector(listpathway[,1])
listssgsea= as.vector(listssgsea[,1])


rt=read.table("Group_symbol_TPM.txt",sep="\t",header=T,check.names=F)
rt <- as.matrix(rt)
rownames(rt)=rt[,1]
exp=rt[,2:ncol(rt)]

dimnames=list(rownames(exp),colnames(exp))
immuneGene=matrix(as.numeric(as.matrix(exp)),nrow=nrow(exp),dimnames=dimnames)

finalgene = immuneGene[listgene,]
finalpathway = gsva_es[listpathway,]

TIMER2 = read.table("ssgseaOut.txt", row.names=1 ,header=T,sep="\t",check.names=F)

finalssgeas=TIMER2[listssgsea,]

sameSample=intersect(colnames(finalgene),colnames(finalpathway))
sameSample=intersect(sameSample,colnames(finalssgeas))

finalgene= finalgene[,sameSample]
finalpathway= finalpathway[,sameSample]
finalssgeas= finalssgeas[,sameSample]


finalall=rbind(finalgene,finalpathway,finalssgeas)

pdf("corHeatmap_all.pdf",height=10,width=10)   
ggcorrplot(corr=cor(t(finalall)),
           type = "lower",
           lab = T,lab_size = 1.8,tl.cex = 10)
dev.off()


########final_key_list
fdrFilter=0.05                                                  
logFCfilter=0.58                                                    


rt=diffSig
diffExp=read.table("Group_symbol_TPM.txt",sep="\t",header=T,check.names=F)
diffExp <- as.matrix(diffExp)
rownames(diffExp)=diffExp[,1]
exp=diffExp[,2:ncol(diffExp)]

dimnames=list(rownames(exp),colnames(exp))
diffExp=matrix(as.numeric(as.matrix(exp)),nrow=nrow(exp),dimnames=dimnames)

gene=read.table("finallistgene.txt",sep="\t",header=F)
immuneDiffAll=rt[intersect(gene[,1],row.names(rt)),]
immuneDiffGene=intersect(gene[,1],rownames(rt))
hmExp=diffExp[immuneDiffGene,]
immuneDiffResult=immuneDiffAll[immuneDiffGene,]

immuneDiffResult=rbind(ID=colnames(immuneDiffResult),immuneDiffResult)
write.table(immuneDiffResult,file="finallistgene_diff.xls",sep="\t",col.names=F,quote=F)

immuneGeneExp=rbind(ID=colnames(hmExp),hmExp)
write.table(immuneGeneExp,file="finallistgene_geneExp.txt",sep="\t",quote=F,col.names=F)

#Type=read.table("clinical_initial.txt",sep="\t",header=T,check.names=F,row.names = 1)
#Type=c(rep("Normal_PBMC",nonmetastasis),rep("DLBC",metastasis))
#Type=c(rep("normal whole blood",nonmetastasis),rep("Septic shock blood",metastasis))
#Type=c(rep("non-metastasis",nonmetastasis),rep("metastasis",metastasis))
#Type=c(rep("primarytumor",nonmetastasis),rep("new_tumor_event",metastasis))
hmExp =log2(hmExp+0.001)

plotdata = t(hmExp)

# rainbow是R的一个函数，用于产生彩虹色

E = normalizeBetweenArrays(plotdata, method="quantile")
plotdata = E


pdf(file="heatmap_finallistgene.pdf", width = 10,height =6)
pheatmap(t(plotdata), 
         annotation_col =Type, 
         border_color = NA,
         use_raster= F, 
         color =colorRampPalette(c("#20B2AA", "white", "#C71585"))(50),
         cluster_cols =F,
         show_colnames = F,
         show_rownames = T,
         fontsize = 12,
         fontsize_row=8,
         fontsize_col=10)
dev.off()

###########network
library(reshape2)
library(corrplot)
library(plyr)
library(igraph)

poscol <- "#FB9A99" #正相关用红色连线
negcol <- "#C6DBEF" #负相关用蓝色连线

mycol <- c("#FDBF6F", "#1F78B4", "#E31A1C", "#8C510A") #cluster的颜色，如果有更多类，就给更多的颜色

links=read.table("cor_all.txt",sep="\t",header=T,check.names=F)

nodes=read.table("nodeType.txt",sep="\t",header=T,check.names=F)

links[,2] <- str_replace(links[,2], "HALLMARK_", "")

nodes[,1] <- str_replace(nodes[,1], "HALLMARK_", "")

colnames(nodes)[2]= "type.label"
colnames(nodes)[1]= "media"

dim(links)
dim(nodes)


#利用nodes和links构建网络的input文件
net <- graph_from_data_frame(d=links, vertices=nodes, directed=T) 

#开始画图
# Generate colors based on cell clusters:
V(net)$color <- revalue(nodes$type.label,c("TF"=mycol[1],"DEG"=mycol[2],"pathway"=mycol[3],"ssgsea"=mycol[4]))
E(net)$color <- revalue(links$Regulation,c("postive"=poscol,"negative"=negcol))

# Compute node degrees (#links) and use that to set node size:
# Set edge width based on weight-log10(p_value):
V(net)$label <- V(net)$media #设置标签
E(net)$arrow.mode <- 0 #不需要箭头
E(net)$edge.color <- "tomato" # tomato gray80
E(net)$width <- 1+E(net)$cor/6  #连接之间权重


set.seed(12345)

pdf("network.pdf", width = 11, height = 9 )
plot(net,
     #layout=layout_in_circle, #按圆圈布局
     edge.curved=.2, #画弯曲的连线
     vertex.label.color= "black", #细胞名的颜色
     vertex.label.dist= -0.1, #标签和节点的位置错开，后期还是要用AI调整
     edge.color=E(net)$color,cex=5)

#cluster的图例
legend("topright", #图例的位置
       c("TF", "DEG", "pathway","ssgsea"),
       pch=21, col="black", pt.bg=mycol, pt.cex=3,
       cex=1.3, bty="n", ncol=1)


#连线的图例
legend("bottomright",
       c("Positive correlation with P < 0.0001", 
         "Negative correlation with P < 0.0001"),
       col = c(poscol, negcol), bty="n", 
       cex = 1, lty = 1, lwd = 5)

dev.off()

#########Cmap
library(xlsx)
library(tidyverse)
library(GEOquery)
library(plyr)
library(circlize)
library(ComplexHeatmap)

options(java.parameters = "-Xmx8000m")
Sys.setenv(LANGUAGE = "en") #显示英文报错信息
options(stringsAsFactors = FALSE) #禁止chr转成factor


#CMap要求输入基因是GPL96 platform ID的形式
setwd("F:\\TCGA_FPKM\\Cmap")     
GPL96 <- getGEO("GPL96", destdir = getwd())
GPL96 <- Table(GPL96)[, c("ID", "Gene Symbol")]


###########产生差异基因的.grp文件
difdata <- read.table("finallistgene_diff.xls", header=T,sep="\t",check.names=F)  %>% 
  merge(GPL96, ., by.x = "Gene Symbol", by.y = "ID")
difdata$logFC <- as.numeric(difdata$logFC)
difdata <- difdata[order(difdata$logFC, decreasing = T), ]

tmpdata <- difdata
tmp_updata <- tmpdata[tmpdata$logFC > 0, ]
tmp_downdata <- tmpdata[tmpdata$logFC < 0, ]
# 选择差异最大的前500个基因
if (nrow(tmp_updata) > 500){
  top500up <- tmp_updata[, "ID"][1:500]
} else {top500up <- tmp_updata[, "ID"]}

if (nrow(tmp_downdata) > 500){
  top500down <- rev(tmp_downdata[, "ID"])[1:500]
} else {top500down <- rev(tmp_downdata[, "ID"])}
# 写成grp格式文件
write.table(top500up, "grpfile_up500.grp",
            row.names = F, sep = "\t", quote = F, col.names = F)
write.table(top500down, "grpfile_down500.grp",
            row.names = F, sep = "\t", quote = F, col.names = F)


#####获得CMap_result.xls。
# 按操作文档得到的结果
ACC_CMap_result <- xlsx::read.xlsx("CMap_result.xls", sheetIndex = 1, header = T)
ACC_CMap_result$p <- as.numeric(ACC_CMap_result$p)
# p < 0.05 筛选具有统计学意义的化合物
ACC_CMap_sig <- na.omit(ACC_CMap_result)
ACC_CMap_sig <- ACC_CMap_sig[ACC_CMap_sig$p < 0.001, ]
dim(ACC_CMap_sig)

ACC_CMap_sig= cbind(rownames(ACC_CMap_sig),ACC_CMap_sig)

write.table(file="Connectivity_Map_Output.txt",ACC_CMap_sig,sep="\t",quote=F,row.names=F) 


drug2 = read.table("Connectivity_Map_Output.txt",sep="\t",header=T,check.names=F,row.names = 1)

drug2$cmap.name

p1<-ggplot(drug2,aes(cmap.name,enrichment,size=specificity))+
  geom_point(shape=21,aes(fill=p),position =position_dodge(0))+
  theme_minimal()+xlab(NULL)+ylab(NULL)+
  scale_size_continuous(range=c(1,8))+
  scale_fill_gradientn(colours=c("#2381B3","#F0E366"),guide="legend")+
  theme(axis.text.x=element_text(angle= 30),legend.position = "bottom",legend.box = "vertical",panel.grid.major =element_blank() )
ggsave(file="Only.pdf",height=6,width = 8)
